# Supplementary material for: Clinical Advice by Voice Assistants on Postpartum Depression: Cross-Sectional Investigation Using Apple Siri, Amazon Alexa, Google Assistant, and Microsoft Cortana
Source: JMIR Mhealth Uhealth. 2021 Jan 11;9(1):e24045. doi: 10.2196/24045 (PMC7834933; doi:10.2196/24045)
Supplement: Multimedia Appendix 1 [file mhealth_v9i1e24045_app1.xlsx]

## Sheet: DataTable for Pub - Final
		ACOG	Siri				Alexa				Google				Cortana
Question Number	Question	Summary of Advice	AR	VR	SOA	CAA	AR	VR	SOA	CAA	AR	VR	SOA	CAA	AR	VR	SOA	CAA
1	Can antidepressants be passed to my baby through my breast milk?	If a woman takes antidepressants, they can be transferred to her baby during breastfeeding. The levels found in breast milk generally are very low.	Yes	None	N/A	N/A	No	N/A	N/A	N/A	Yes	Yes	infants can be exposed through breastmilk but minimum	yes	Yes	No	NA	NA
2	Can antidepressants cause side effects?	Antidepressants can cause side effects, but most are temporary and go away after a short time. If you have severe or unusual side effects that get in the way of your normal daily habits, notify your ob-gyn or other health care professional. You may need to try another type of antidepressant. If your depression worsens soon after starting medication or if you have thoughts of hurting yourself or o…	Yes	Web search	N/A	N/A	Yes	Yes	Compares to older medications, no specific answers	No	Yes	Yes	Says yes and gives specific examples.	No	Yes	Yes	List of side effects	No
3	How is postpartum depression treated?	Postpartum depression can be treated with medications called antidepressants. Talk therapy also is used to treat depression, often in combination with medications.	Yes	Yes	Gave medications	No	Yes	Yes	Summary of treatment options	Yes	Yes	Web search (includes ads)	NA	N/A	Yes	Yes	Gives options for treatment	Yes
4	How long do the baby blues usually last?	The baby blues usually get better within a few days or 1–2 weeks without any treatment.	Yes	Web search	N/A	N/A	Yes	Yes	Specifically answers question correctly	Yes	Yes	Web search (includes ads)	NA	NA	Yes	Yes	Gives summary of few minutes to hours and up to 14 days	Yes
5	If I think I have postpartum depression, when should I see my health care professional?	If you think you may have postpartum depression, or if your partner or family members are concerned that you do, it is important to see your obstetrician–gynecologist (ob-gyn) or other health care professional as soon as possible. Do not wait until your postpartum checkup.	Yes	Web search	N/A	N/A	No	N/A	N/A	N/A	Yes	Web search	NA	NA	Yes	Web search (includes ads)	N/A	N/A
6	What are antidepressants?	Antidepressants are medications that work to balance the chemicals in the brain that control moods. There are many types of antidepressants. Drugs sometimes are combined when needed to get the best results. It may take 3–4 weeks of taking the medication before you start to feel better.	Yes	Yes	Patient focused, includes side effects.	Yes	Yes	Yes	Gives specific examples of antidepressants	No	Yes	Yes	Describes what it is, no indication of "chemicals in brain"	No	Yes	Yes	Gives details about class of drugs	No
7	What are the baby blues?	About 2–3 days after childbirth, some women begin to feel depressed, anxious, and upset. They may feel angry with the new baby, their partners, or their other children. They also may: cry for no clear reason, have trouble sleeping, eating, and making choices, or question whether they can handle caring for a baby. These feelings, often called the baby blues, may come and go in the first few days a…	Yes	Yes	Gives information on american comic strip	No	Yes	Yes	Pop culture reference	No	Yes	Yes	Describes symptoms of baby blues	Yes	Yes	Yes	hormone changes after delivery	No
8	What are the types of talk therapy?	You may have one-on-one therapy with just you and the therapist or group therapy where you meet with a therapist and other people with problems similar to yours. Another option is family or couples therapy, in which you and your family members or your partner may work with a therapist.	Yes	Yes	Provides specific answer and types of talk therapy	no	Yes	Yes	Only talks about CBT	No	Yes	Yes	Gives examples	No	No	N/A	N/A	N/A
9	What can be done to help prevent postpartum depression in women with a history of depression?	If you have a history of depression at any time in your life or if you are taking an antidepressant, tell your ob-gyn or other health care professional early in your prenatal care. Ideally, you should tell him or her before you become pregnant. He or she may suggest that you begin treatment right after you give birth to prevent postpartum depression. If you were taking antidepressants before preg…	Yes	Web search	N/A	N/A	No	No	N/A	N/A	Yes	Web search (includes ads)	N/A	N/A	Yes	Web search (includes ads)	N/A	N/A
10	What causes postpartum depression?	Postpartum depression probably is caused by a combination of factors. These factors include the following: changes in hormone levels, history of depression, emotional factors, fatigue, lifestyle factors.	Yes	Web search	N/A	N/A	Yes	Yes	Discusses hormal causes and lifestyle factors	Yes	Yes	Web search (includes ads)	N/A	N/A	Yes	Yes	discusses hormones but not all the other factors	No
11	What happens in talk therapy?	In talk therapy (also called psychotherapy), you and a mental health professional talk about your feelings and discuss how to manage them. Sometimes, therapy is needed for only a few weeks, but it may be needed for a few months or longer.	Yes	Web search	N/A	N/A	Yes	Yes	Talks about a play	No	Yes	Yes, with ad	Describes talk therapy	Yes	Yes	No	N/A	N/A
12	What is postpartum depression?	Women with postpartum depression have intense feelings of sadness, anxiety, or despair that prevent them from being able to do their daily tasks.	Yes	Yes	Patient focused, describes symptoms	Yes	Yes	Yes	Summary of PPD	Yes	Yes	Yes	Depression after childbirth	No	Yes	Yes	ACOG describes symptoms, cortana does pathophysiology	No
13	What support is available to help me cope with postpartum depression?	Support groups can be found at local hospitals, family planning clinics, or community centers. The hospital where you gave birth or your health care professional may be able to assist you in finding a support group. Useful information about postpartum depression can be found on the following websites: National Women’s Health Information Center and Medline Plus. (specific URLs provided)	Yes	Web search	N/A	N/A	Yes	Yes	Discusses treatment options like medicaions and talk therapy. No details on supprt groups.	No	Yes	Web search (includes ads)	N/A	N/A	Yes	No	N/A	N/A
14	When does postpartum depression occur?	Postpartum depression can occur up to 1 year after having a baby, but it most commonly starts about 1–3 weeks after childbirth.	Yes	Web search	N/A	N/A	Yes	Yes	Describes PPD	No	Yes	Web search (includes ads)	N/A	N/A	Yes	Yes	Explanation included ACOG advice but added much more	Yes
	Ad - advertisement, VR - Verbal response, AR - Accurate recognition, CAA - Clinicaly appropriate advice, Ref - reference, SOA - Summary of advice
